# Supplementary material for: Ring-fused cyclobutanes via cycloisomerization of alkylidenecyclopropane acylsilanes
Source: Chem Sci. 2020 May 4;11(20):5294–8. doi: 10.1039/d0sc02224a (PMC8159344; doi:10.1039/d0sc02224a)
Supplement: SC-011-D0SC02224A-s002 [file SC-011-D0SC02224A-s002.cif]

# Electronic Supplementary Material (ESI) for Chemical Science.
# This journal is © The Royal Society of Chemistry 2020

####################################################################### 
# 
# This file contains crystal structure data downloaded from the 
# Cambridge Structural Database (CSD) hosted by the Cambridge 
# Crystallographic Data Centre (CCDC).
# 
# Full information about CCDC data access policies and citation 
# guidelines are available at http://www.ccdc.cam.ac.uk/access/V1 
# 
# Audit and citation data items may have been added by the CCDC. 
# Please retain this information to preserve the provenance of 
# this file and to allow appropriate attribution of the data. 
# 
#######################################################################

data_ca230619_2_1
_database_code_depnum_ccdc_archive 'CCDC 1981477'
loop_
_audit_author_name
_audit_author_address
'Dr. Nils Trapp'
;ETH Zurich
Switzerland
;
_audit_update_record             
;
2020-04-17 deposited with the CCDC.	2020-05-04 downloaded from the CCDC.
;
_audit_creation_date             2019-07-01
_audit_creation_method           
;
Olex2 1.2
(compiled 2018.05.29 svn.r3508 for OlexSys, GUI svn.r5506)
;
_shelx_SHELXL_version_number     2018/3
_chemical_name_common            ?
_chemical_name_systematic        ?
_chemical_formula_moiety         'C28 H30 Br N O2 Si, C3 H7'
_chemical_formula_sum            'C31 H37 Br N O2 Si'
_chemical_formula_weight         563.61
_chemical_melting_point          ?
_chemical_oxdiff_formula         C28H30BrNO2Si
loop_
_atom_type_symbol
_atom_type_description
_atom_type_scat_dispersion_real
_atom_type_scat_dispersion_imag
_atom_type_scat_source
C C 0.0181 0.0091 'International Tables Vol C Tables 4.2.6.8 and 6.1.1.4'
H H 0.0000 0.0000 'International Tables Vol C Tables 4.2.6.8 and 6.1.1.4'
Br Br -0.6763 1.2805 'International Tables Vol C Tables 4.2.6.8 and 6.1.1.4'
N N 0.0311 0.0180 'International Tables Vol C Tables 4.2.6.8 and 6.1.1.4'
O O 0.0492 0.0322 'International Tables Vol C Tables 4.2.6.8 and 6.1.1.4'
Si Si 0.2541 0.3302 'International Tables Vol C Tables 4.2.6.8 and 6.1.1.4'

_shelx_space_group_comment       
;
The symmetry employed for this shelxl refinement is uniquely defined
by the following loop, which should always be used as a source of
symmetry information in preference to the above space-group names.
They are only intended as comments.
;
_space_group_crystal_system      monoclinic
_space_group_IT_number           14
_space_group_name_H-M_alt        'P 1 21/c 1'
_space_group_name_Hall           '-P 2ybc'
loop_
_space_group_symop_operation_xyz
'x, y, z'
'-x, y+1/2, -z+1/2'
'-x, -y, -z'
'x, -y-1/2, z-1/2'

_cell_length_a                   19.00200(10)
_cell_length_b                   8.35050(10)
_cell_length_c                   18.65040(10)
_cell_angle_alpha                90
_cell_angle_beta                 106.5460(10)
_cell_angle_gamma                90
_cell_volume                     2836.83(4)
_cell_formula_units_Z            4
_cell_measurement_reflns_used    57270
_cell_measurement_temperature    100.0(1)
_cell_measurement_theta_max      79.3500
_cell_measurement_theta_min      2.4230
_shelx_estimated_absorpt_T_max   ?
_shelx_estimated_absorpt_T_min   ?
_exptl_absorpt_coefficient_mu    2.589
_exptl_absorpt_correction_T_max  1.000
_exptl_absorpt_correction_T_min  0.640
_exptl_absorpt_correction_type   gaussian
_exptl_absorpt_process_details   
;
CrysAlisPro 1.171.40.42a (Rigaku Oxford Diffraction, 2019)
Numerical absorption correction based on gaussian integration over
			a multifaceted crystal model
Empirical absorption correction using spherical harmonics,
 implemented in SCALE3 ABSPACK scaling algorithm.
;
_exptl_absorpt_special_details   ?
_exptl_crystal_colour            'clear colourless'
_exptl_crystal_colour_lustre     clear
_exptl_crystal_colour_primary    colourless
_exptl_crystal_density_diffrn    1.320
_exptl_crystal_density_meas      ?
_exptl_crystal_density_method    ?
_exptl_crystal_description       plank
_exptl_crystal_F_000             1180
loop_
_exptl_crystal_face_index_h
_exptl_crystal_face_index_k
_exptl_crystal_face_index_l
_exptl_crystal_face_perp_dist
-1 0 0 0.0270
1 0 0 0.0153
0 -1 0 0.1108
-1 2 0 0.1073
0 0 1 0.0387
0 0 -1 0.0315
10 -3 -5 0.0709
7 4 -4 0.1042
4 0 10 0.0333
3 -2 10 0.0478
-7 0 11 0.0432
11 2 2 0.0459

_exptl_crystal_size_max          0.225
_exptl_crystal_size_mid          0.082
_exptl_crystal_size_min          0.042
loop_
_exptl_oxdiff_crystal_face_indexfrac_h
_exptl_oxdiff_crystal_face_indexfrac_k
_exptl_oxdiff_crystal_face_indexfrac_l
_exptl_oxdiff_crystal_face_x
_exptl_oxdiff_crystal_face_y
_exptl_oxdiff_crystal_face_z
-1.0001 0.0002 0.0002 0.0065 0.0843 -0.0025
1.0001 -0.0002 -0.0002 -0.0065 -0.0843 0.0025
-0.0001 -1.0001 0.0019 0.0011 0.0051 0.1844
-0.9998 2.0003 -0.0035 0.0043 0.0740 -0.3714
0.0002 0.0002 0.9998 0.0805 -0.0308 0.0005
-0.0002 -0.0002 -0.9998 -0.0805 0.0308 -0.0005
9.7383 -3.0896 -5.3577 -0.4914 -0.6397 0.5910
6.8592 4.4055 -3.9405 -0.3657 -0.4796 -0.7976
3.5073 0.0244 10.1452 0.7938 -0.6081 0.0091
3.4594 -1.5053 9.6939 0.7592 -0.5822 0.2908
-7.4910 -0.2313 11.2999 0.9582 0.2846 0.0299
10.6352 1.5882 1.8290 0.0769 -0.9609 -0.2660

_exptl_transmission_factor_max   ?
_exptl_transmission_factor_min   ?
_diffrn_reflns_av_R_equivalents  0.0475
_diffrn_reflns_av_unetI/netI     0.0173
_diffrn_reflns_Laue_measured_fraction_full 0.999
_diffrn_reflns_Laue_measured_fraction_max 0.986
_diffrn_reflns_limit_h_max       24
_diffrn_reflns_limit_h_min       -24
_diffrn_reflns_limit_k_max       8
_diffrn_reflns_limit_k_min       -10
_diffrn_reflns_limit_l_max       23
_diffrn_reflns_limit_l_min       -23
_diffrn_reflns_number            84976
_diffrn_reflns_point_group_measured_fraction_full 0.999
_diffrn_reflns_point_group_measured_fraction_max 0.986
_diffrn_reflns_theta_full        67.684
_diffrn_reflns_theta_max         79.771
_diffrn_reflns_theta_min         2.426
_diffrn_ambient_environment      N~2~
_diffrn_ambient_temperature      100.0(1)
_diffrn_detector                 'CCD plate'
_diffrn_detector_area_resol_mean 5.8140
_diffrn_detector_type            'Pilatus 300K'
_diffrn_measured_fraction_theta_full 0.999
_diffrn_measured_fraction_theta_max 0.986
_diffrn_measurement_details      
;
List of Runs (angles in degrees, time in seconds):

  # Type    Start    End  Width  t~exp~   \w     \q     \k     \f   Frames
#--------------------------------------------------------------------------
  1  \w      1.00  33.00   0.50    0.17    --   34.00  96.00 116.03   64
  2  \w     29.00 120.00   0.50    0.17    --   54.00  81.00 101.51  182
  3  \w    120.00 175.00   0.50    0.68    --  110.00  77.00 120.00  110
  4  \w    131.00 168.00   0.50    0.68    --  110.00  77.00  60.00   74
  5  \w    118.00 175.00   0.50    0.68    --  110.00  77.00 150.00  114
  6  \w    121.00 175.00   0.50    0.68    --  110.00  77.00  30.00  108
  7  \w    120.00 176.00   0.50    0.68    --  110.00  77.00   0.00  112
  8  \w    125.00 176.00   0.50    0.68    --  110.00  77.00 -30.00  102
  9  \w     97.00 147.00   0.50    0.68    --  110.00  56.00 -17.60  100
 10  \w     94.00 138.00   0.50    0.68    --  110.00  57.00 -60.00   88
 11  \w     97.00 127.00   0.50    0.68    --  110.00  57.00 -30.00   60
 12  \w     97.00 178.00   0.50    0.68    --  110.00  57.00 -90.00  162
 13  \w     99.00 126.00   0.50    0.68    --  110.00  57.00-150.00   54
 14  \w     98.00 151.00   0.50    0.68    --  110.00  38.00-180.00  106
 15  \w     94.00 122.00   0.50    0.68    --  110.00  57.00-120.00   56
 16  \w    100.00 126.00   0.50    0.68    --  110.00  38.00-150.00   52
 17  \w     86.00 175.00   0.50    0.68    --  110.00  77.00-180.00  178
 18  \w     88.00 176.00   0.50    0.68    --  110.00  77.00 -60.00  176
 19  \w     95.00 149.00   0.50    0.68    --  110.00  57.00  60.00  108
 20  \w     98.00 126.00   0.50    0.68    --  110.00  38.00 150.00   56
 21  \w     98.00 145.00   0.50    0.68    --  110.00  38.00 120.00   94
 22  \w     94.00 134.00   0.50    0.68    --  110.00  57.00  30.00   80
 23  \w     86.00 114.00   0.50    0.68    --  110.00  77.00 120.00   56
 24  \w     86.00 171.00   0.50    0.68    --  110.00  77.00  90.00  170
 25  \w     86.00 112.00   0.50    0.68    --  110.00  77.00 150.00   52
 26  \w     86.00 116.00   0.50    0.68    --  110.00  77.00  60.00   60
 27  \w     86.00 114.00   0.50    0.68    --  110.00  77.00   0.00   56
 28  \w     86.00 112.00   0.50    0.68    --  110.00  77.00 -30.00   52
 29  \w     87.00 113.00   0.50    0.68    --  110.00  77.00  30.00   52
 30  \w     59.00  88.00   0.50    0.17    --   78.00  66.00  29.61   58
 31  \w     34.00 121.00   0.50    0.17    --   49.37  57.00 -60.00  174
 32  \w     62.00  98.00   0.50    0.68    --   86.00  79.00 -65.63   72
 33  \w     86.00 174.00   0.50    0.68    --  110.00  77.00-120.00  176
 34  \w     86.00 176.00   0.50    0.68    --  110.00  77.00-150.00  180
 35  \w     70.00  96.00   0.50    0.68    --  110.00 -99.00-120.00   52
 36  \w     61.00 102.00   0.50    0.68    --  110.00-125.00 -90.00   82
 37  \w     83.00 108.00   0.50    0.68    --  110.00 -99.00 -30.00   50
 38  \w     79.00 110.00   0.50    0.68    --  110.00 -99.00  60.00   62
 39  \w     79.00 110.00   0.50    0.68    --  110.00 -99.00 150.00   62
 40  \w     57.00 122.00   0.50    0.17    --   49.37-178.00 120.00  130
 41  \w     44.00  97.00   0.50    0.68    --  110.00 -99.00   0.00  106
 42  \w     48.00  76.00   0.50    0.68    --  110.00 -99.00 -30.00   56
 43  \w     45.00  92.00   0.50    0.68    --  110.00 -99.00 -60.00   94
 44  \w     41.00  90.00   0.50    0.68    --  110.00 -99.00-180.00   98
 45  \w     37.00 125.00   0.50    0.17    --   49.37  38.00 -60.00  176
 46  \w     34.00 121.00   0.50    0.17    --   49.37  57.00   0.00  174
 47  \w     34.00 121.00   0.50    0.17    --   49.37  57.00  30.00  174
 48  \w     37.00 125.00   0.50    0.17    --   49.37  38.00-120.00  176
 49  \w     30.00 120.00   0.50    0.17    --   54.00  79.00  44.96  180
 50  \w     25.00 116.00   0.50    0.17    --   50.00  80.00-107.59  182
 51  \w     29.00 120.00   0.50    0.17    --   54.00  80.00 -28.26  182
 52  \w     20.00  46.00   0.50    0.17    --   50.00  90.00 -73.30   52
 53  \w    -74.00  18.00   0.50    0.17    --  -38.00 102.00 129.21  184
 54  \w     28.00 121.00   0.50    0.17    --   54.00  82.00 165.28  186
 55  \w     45.00  75.00   0.50    0.68    --  110.00 -99.00  60.00   60
 56  \w     50.00  95.00   0.50    0.68    --  110.00 -99.00  90.00   90
 57  \w     46.00  73.00   0.50    0.68    --  110.00 -99.00 150.00   54
 58  \w    -93.00 -25.00   0.50    0.17    --  -26.00 156.00 175.55  136
 59  \w    -67.00   2.00   0.50    0.68    --  -70.00  57.00  30.00  138
 60  \w    -92.00 -24.00   0.50    0.17    --  -26.00 154.00 108.86  136
 61  \w   -125.00 -37.00   0.50    0.17    --  -49.87 -38.00 -90.00  176
 62  \w    -72.00 -44.00   0.50    0.68    --  -70.00 -82.00 -33.15   56
 63  \w    -71.00 -46.00   0.50    0.68    --  -70.00 -77.00 -90.00   50
 64  \w    -70.00 -43.00   0.50    0.68    --  -70.00 -83.00 -97.07   54
 65  \w    -76.00 -46.00   0.50    0.68    --  -70.00 -77.00   0.00   60
 66  \w    -72.00 -46.00   0.50    0.68    --  -70.00 -77.00  30.00   52
 67  \w    -77.00 -46.00   0.50    0.68    --  -70.00 -77.00  90.00   62
 68  \w    -81.00 -51.00   0.50    0.68    --  -70.00 -66.00 162.40   60
 69  \w    -92.00 -46.00   0.50    0.68    --  -70.00 -80.00 168.81   92
 70  \w    -85.00 -51.00   0.50    0.68    --  -70.00 -66.00  97.05   68
 71  \w    -96.00 -50.00   0.50    0.68    --  -70.00 -67.00 124.65   92
 72  \w   -133.00-102.00   0.50    0.68    --  -70.00 -66.00  97.05   62
 73  \w   -136.00 -46.00   0.50    0.68    --  -70.00 -77.00  60.00  180
 74  \w   -127.00-101.00   0.50    0.68    --  -70.00 -83.00 -97.07   52
 75  \w    -89.00 -47.00   0.50    0.68    --  -70.00 -75.00-159.21   84
 76  \w   -125.00 -37.00   0.50    0.17    --  -49.87 -38.00-180.00  176
 77  \w   -136.00 -47.00   0.50    0.68    --  -70.00 -74.00 -74.92  178
 78  \w   -136.00 -47.00   0.50    0.68    --  -70.00 -76.00-130.42  178
;
_diffrn_measurement_device       'four-circle diffractometer'
_diffrn_measurement_device_type  'XtaLAB Synergy, Dualflex, Pilatus 300K'
_diffrn_measurement_method       '\w scans'
_diffrn_orient_matrix_type       
'CrysAlisPro convention (1999,Acta A55,543-557)'
_diffrn_orient_matrix_UB_11      -0.0064746000
_diffrn_orient_matrix_UB_12      -0.0009342000
_diffrn_orient_matrix_UB_13      0.0804840000
_diffrn_orient_matrix_UB_21      -0.0842810000
_diffrn_orient_matrix_UB_22      -0.0051905000
_diffrn_orient_matrix_UB_23      -0.0307914000
_diffrn_orient_matrix_UB_31      0.0024470000
_diffrn_orient_matrix_UB_32      -0.1844264000
_diffrn_orient_matrix_UB_33      0.0004909000
_diffrn_oxdiff_digest_frames     
;
0189204a43a5b5c0d87bd6a43b39bdbed808198dade
;
_diffrn_oxdiff_digest_hkl        
;
01c4f1d5028d6304c763d8cf878e0ea407a937
;
_diffrn_radiation_monochromator  mirror
_diffrn_radiation_probe          x-ray
_diffrn_radiation_type           CuK\a
_diffrn_radiation_wavelength     1.54184
_diffrn_source                   'micro-focus sealed X-ray tube'
_diffrn_source_type              'PhotonJet (Cu) X-ray Source'
_reflns_Friedel_coverage         0.000
_reflns_Friedel_fraction_full    .
_reflns_Friedel_fraction_max     .
_reflns_number_gt                5761
_reflns_number_total             6092
_reflns_odcompleteness_completeness 100.00
_reflns_odcompleteness_iscentric 1
_reflns_odcompleteness_theta     66.97
_reflns_special_details          
;
 Reflections were merged by SHELXL according to the crystal
 class for the calculation of statistics and refinement.
 
 _reflns_Friedel_fraction is defined as the number of unique
 Friedel pairs measured divided by the number that would be
 possible theoretically, ignoring centric projections and
 systematic absences.
;
_reflns_threshold_expression     'I > 2\s(I)'
_computing_cell_refinement       'CrysAlisPro 1.171.40.42a (Rigaku OD, 2019)'
_computing_data_collection       'CrysAlisPro 1.171.40.42a (Rigaku OD, 2019)'
_computing_data_reduction        'CrysAlisPro 1.171.40.42a (Rigaku OD, 2019)'
_computing_molecular_graphics    'Olex2 (Dolomanov et al., 2009)'
_computing_publication_material  'Olex2 (Dolomanov et al., 2009)'
_computing_structure_refinement  'ShelXL (Sheldrick, 2015)'
_computing_structure_solution    'ShelXT (Sheldrick, 2015)'
_refine_diff_density_max         0.538
_refine_diff_density_min         -0.645
_refine_diff_density_rms         0.058
_refine_ls_extinction_coef       .
_refine_ls_extinction_method     none
_refine_ls_goodness_of_fit_ref   1.044
_refine_ls_hydrogen_treatment    mixed
_refine_ls_matrix_type           full
_refine_ls_number_parameters     331
_refine_ls_number_reflns         6092
_refine_ls_number_restraints     1
_refine_ls_R_factor_all          0.0362
_refine_ls_R_factor_gt           0.0347
_refine_ls_restrained_S_all      1.045
_refine_ls_shift/su_max          0.001
_refine_ls_shift/su_mean         0.000
_refine_ls_structure_factor_coef Fsqd
_refine_ls_weighting_details     
'w=1/[\s^2^(Fo^2^)+(0.0445P)^2^+2.4260P] where P=(Fo^2^+2Fc^2^)/3'
_refine_ls_weighting_scheme      calc
_refine_ls_wR_factor_gt          0.0922
_refine_ls_wR_factor_ref         0.0933
_refine_special_details          ?
_olex2_refinement_description    
;
1. Fixed Uiso
 At 1.2 times of:
  All C(H) groups, All C(H,H) groups, All N(H) groups
 At 1.5 times of:
  All C(H,H,H) groups
2. Restrained distances
 N1-H1
 0.93 with sigma of 0.02
3.a Ternary CH refined with riding coordinates:
 C8(H8)
3.b Secondary CH2 refined with riding coordinates:
 C10(H10A,H10B), C11(H11A,H11B), C13(H13A,H13B), C17(H17A,H17B), C2A(H2AA,
 H2AB), C3A(H3AA,H3AB)
3.c Aromatic/amide H refined with riding coordinates:
 C2(H2), C3(H3), C4(H4), C5(H5), C19(H19), C20(H20), C21(H21), C22(H22),
 C23(H23), C24(H24), C25(H25), C26(H26), C27(H27), C28(H28)
3.d Idealised Me refined as rotating group:
 C15(H15A,H15B,H15C), C16(H16A,H16B,H16C), C1A(H1AA,H1AB,H1AC)
;
_atom_sites_solution_hydrogens   mixed
_atom_sites_solution_primary     dual
_atom_sites_solution_secondary   ?
loop_
_atom_site_label
_atom_site_type_symbol
_atom_site_fract_x
_atom_site_fract_y
_atom_site_fract_z
_atom_site_U_iso_or_equiv
_atom_site_adp_type
_atom_site_occupancy
_atom_site_site_symmetry_order
_atom_site_calc_flag
_atom_site_refinement_flags_posn
_atom_site_refinement_flags_adp
_atom_site_refinement_flags_occupancy
_atom_site_disorder_assembly
_atom_site_disorder_group
Br1 Br 0.18321(2) 0.04918(3) 0.48636(2) 0.03955(8) Uani 1 1 d . . . . .
Si1 Si 0.70655(2) 0.18499(5) 0.77454(2) 0.02113(10) Uani 1 1 d . . . . .
O1 O 0.56227(7) 0.17497(16) 0.56728(7) 0.0304(3) Uani 1 1 d . . . . .
O2 O 0.60216(7) 0.40922(16) 0.62731(7) 0.0287(3) Uani 1 1 d . . . . .
N1 N 0.48341(8) 0.36391(18) 0.59009(8) 0.0259(3) Uani 1 1 d D . . . .
H1 H 0.4841(13) 0.454(2) 0.6155(12) 0.031 Uiso 1 1 d DR . . . .
C1 C 0.27806(10) 0.1451(2) 0.51890(10) 0.0266(3) Uani 1 1 d . . . . .
C2 C 0.29023(10) 0.2670(2) 0.57115(10) 0.0274(4) Uani 1 1 d . . . . .
H2 H 0.252768 0.301950 0.590341 0.033 Uiso 1 1 calc R . . . .
C3 C 0.33318(10) 0.0911(2) 0.49012(9) 0.0269(4) Uani 1 1 d . . . . .
H3 H 0.324046 0.008024 0.455502 0.032 Uiso 1 1 calc R . . . .
C4 C 0.35926(10) 0.3362(2) 0.59439(9) 0.0263(3) Uani 1 1 d . . . . .
H4 H 0.368316 0.417849 0.629737 0.032 Uiso 1 1 calc R . . . .
C5 C 0.40208(10) 0.1611(2) 0.51293(9) 0.0257(3) Uani 1 1 d . . . . .
H5 H 0.439207 0.125679 0.493362 0.031 Uiso 1 1 calc R . . . .
C6 C 0.41552(9) 0.2844(2) 0.56520(9) 0.0230(3) Uani 1 1 d . . . . .
C7 C 0.55041(9) 0.3033(2) 0.59206(9) 0.0243(3) Uani 1 1 d . . . . .
C8 C 0.67858(9) 0.3695(2) 0.63610(11) 0.0301(4) Uani 1 1 d . . . . .
H8 H 0.681993 0.266086 0.612482 0.036 Uiso 1 1 calc R . . . .
C9 C 0.72250(9) 0.3646(2) 0.71894(10) 0.0259(3) Uani 1 1 d . . . . .
C10 C 0.71417(12) 0.5000(3) 0.60100(14) 0.0480(6) Uani 1 1 d . . . . .
H10A H 0.700048 0.605824 0.613265 0.058 Uiso 1 1 calc R . . . .
H10B H 0.701284 0.488571 0.547053 0.058 Uiso 1 1 calc R . . . .
C11 C 0.71751(10) 0.5242(2) 0.76125(13) 0.0336(4) Uani 1 1 d . . . . .
H11A H 0.684993 0.602936 0.730515 0.040 Uiso 1 1 calc R . . . .
H11B H 0.705855 0.508227 0.808112 0.040 Uiso 1 1 calc R . . . .
C12 C 0.80378(10) 0.4164(3) 0.71879(13) 0.0359(4) Uani 1 1 d . . . . .
C13 C 0.79607(12) 0.4694(3) 0.63698(15) 0.0519(7) Uani 1 1 d . . . . .
H13A H 0.824157 0.566162 0.636365 0.062 Uiso 1 1 calc R . . . .
H13B H 0.813663 0.386032 0.610230 0.062 Uiso 1 1 calc R . . . .
C14 C 0.61554(9) 0.21179(19) 0.79523(9) 0.0213(3) Uani 1 1 d . . . . .
C15 C 0.70084(10) -0.0103(2) 0.72376(11) 0.0294(4) Uani 1 1 d . . . . .
H15A H 0.686789 -0.093461 0.752448 0.044 Uiso 1 1 calc GR . . . .
H15B H 0.747846 -0.035206 0.716976 0.044 Uiso 1 1 calc GR . . . .
H15C H 0.664952 -0.002201 0.675820 0.044 Uiso 1 1 calc GR . . . .
C16 C 0.77941(10) 0.1746(2) 0.86655(10) 0.0315(4) Uani 1 1 d . . . . .
H16A H 0.790031 0.280600 0.886672 0.047 Uiso 1 1 calc GR . . . .
H16B H 0.823113 0.128155 0.859357 0.047 Uiso 1 1 calc GR . . . .
H16C H 0.762396 0.109789 0.900742 0.047 Uiso 1 1 calc GR . . . .
C17 C 0.79953(12) 0.5579(3) 0.77118(16) 0.0464(6) Uani 1 1 d . . . . .
H17A H 0.830126 0.543409 0.822126 0.056 Uiso 1 1 calc R . . . .
H17B H 0.808593 0.661348 0.751870 0.056 Uiso 1 1 calc R . . . .
C18 C 0.86622(10) 0.2981(3) 0.74490(12) 0.0372(5) Uani 1 1 d . . . . .
C19 C 0.55089(9) 0.1439(2) 0.74935(9) 0.0224(3) Uani 1 1 d . . . . .
H19 H 0.552358 0.089996 0.706179 0.027 Uiso 1 1 calc R . . . .
C20 C 0.61077(10) 0.2912(2) 0.85993(10) 0.0259(3) Uani 1 1 d . . . . .
H20 H 0.652783 0.337046 0.891682 0.031 Uiso 1 1 calc R . . . .
C21 C 0.86330(12) 0.1523(3) 0.70765(12) 0.0412(5) Uani 1 1 d . . . . .
H21 H 0.823362 0.130229 0.666606 0.049 Uiso 1 1 calc R . . . .
C22 C 0.92774(11) 0.3291(3) 0.80467(14) 0.0455(5) Uani 1 1 d . . . . .
H22 H 0.931560 0.425799 0.830205 0.055 Uiso 1 1 calc R . . . .
C23 C 0.48450(9) 0.1552(2) 0.76674(10) 0.0252(3) Uani 1 1 d . . . . .
H23 H 0.442294 0.109469 0.735320 0.030 Uiso 1 1 calc R . . . .
C24 C 0.54457(10) 0.3032(2) 0.87776(10) 0.0276(4) Uani 1 1 d . . . . .
H24 H 0.542698 0.356833 0.920875 0.033 Uiso 1 1 calc R . . . .
C25 C 0.91882(14) 0.0393(3) 0.73064(15) 0.0512(6) Uani 1 1 d . . . . .
H25 H 0.915157 -0.058297 0.705847 0.061 Uiso 1 1 calc R . . . .
C26 C 0.98396(11) 0.2155(4) 0.82663(15) 0.0521(7) Uani 1 1 d . . . . .
H26 H 1.024976 0.237829 0.866488 0.062 Uiso 1 1 calc R . . . .
C27 C 0.48150(10) 0.2350(2) 0.83120(10) 0.0266(3) Uani 1 1 d . . . . .
H27 H 0.437279 0.242665 0.843062 0.032 Uiso 1 1 calc R . . . .
C28 C 0.97928(13) 0.0716(3) 0.79008(15) 0.0523(7) Uani 1 1 d . . . . .
H28 H 1.016671 -0.003593 0.805326 0.063 Uiso 1 1 calc R . . . .
C1A C 0.99573(19) 0.6672(5) 0.9217(2) 0.0837(10) Uani 1 1 d . . . . .
H1AA H 0.971517 0.705633 0.872360 0.126 Uiso 1 1 calc GR . . . .
H1AB H 0.960085 0.622162 0.943501 0.126 Uiso 1 1 calc GR . . . .
H1AC H 1.030874 0.586583 0.918966 0.126 Uiso 1 1 calc GR . . . .
C2A C 1.03398(16) 0.8022(5) 0.96877(18) 0.0770(10) Uani 1 1 d . . . . .
H2AA H 1.069014 0.849008 0.945856 0.092 Uiso 1 1 calc R . . . .
H2AB H 1.061081 0.761464 1.017528 0.092 Uiso 1 1 calc R . . . .
C3A C 0.98129(16) 0.9310(5) 0.97865(16) 0.0738(10) Uani 1 1 d . . . . .
H3AA H 0.952156 0.966987 0.929758 0.089 Uiso 1 1 calc R . . . .
H3AB H 0.948054 0.885346 1.004136 0.089 Uiso 1 1 calc R . . . .

loop_
_atom_site_aniso_label
_atom_site_aniso_U_11
_atom_site_aniso_U_22
_atom_site_aniso_U_33
_atom_site_aniso_U_23
_atom_site_aniso_U_13
_atom_site_aniso_U_12
Br1 0.03302(12) 0.04019(14) 0.04379(14) -0.00515(9) 0.00831(9) -0.00894(8)
Si1 0.0208(2) 0.0190(2) 0.0248(2) 0.00159(16) 0.00835(17) 0.00009(16)
O1 0.0308(6) 0.0327(7) 0.0291(6) -0.0027(5) 0.0109(5) 0.0090(5)
O2 0.0214(6) 0.0281(6) 0.0360(7) 0.0019(5) 0.0073(5) 0.0047(5)
N1 0.0243(7) 0.0224(7) 0.0303(7) -0.0044(6) 0.0068(6) 0.0038(6)
C1 0.0279(8) 0.0247(9) 0.0254(8) 0.0024(7) 0.0046(7) -0.0012(7)
C2 0.0281(8) 0.0291(9) 0.0267(8) -0.0004(7) 0.0105(7) 0.0030(7)
C3 0.0363(9) 0.0214(8) 0.0223(8) -0.0015(6) 0.0072(7) 0.0017(7)
C4 0.0296(9) 0.0261(9) 0.0230(8) -0.0038(6) 0.0074(7) 0.0041(7)
C5 0.0312(9) 0.0244(8) 0.0224(8) 0.0010(6) 0.0093(7) 0.0056(7)
C6 0.0259(8) 0.0216(8) 0.0210(7) 0.0019(6) 0.0055(6) 0.0045(6)
C7 0.0260(8) 0.0270(9) 0.0205(7) 0.0042(6) 0.0074(6) 0.0061(7)
C8 0.0217(8) 0.0361(10) 0.0349(9) 0.0116(8) 0.0119(7) 0.0075(7)
C9 0.0197(7) 0.0232(8) 0.0362(9) 0.0052(7) 0.0103(7) -0.0002(6)
C10 0.0334(10) 0.0590(14) 0.0547(13) 0.0335(12) 0.0176(10) 0.0088(10)
C11 0.0261(9) 0.0199(8) 0.0524(12) 0.0014(8) 0.0075(8) -0.0028(7)
C12 0.0212(8) 0.0351(10) 0.0532(12) 0.0167(9) 0.0135(8) -0.0005(7)
C13 0.0306(10) 0.0646(16) 0.0652(15) 0.0399(13) 0.0212(10) 0.0059(10)
C14 0.0242(8) 0.0178(7) 0.0236(8) 0.0023(6) 0.0094(6) -0.0008(6)
C15 0.0320(9) 0.0233(8) 0.0366(9) -0.0019(7) 0.0157(8) 0.0024(7)
C16 0.0260(9) 0.0356(10) 0.0312(9) 0.0040(8) 0.0056(7) -0.0015(7)
C17 0.0286(10) 0.0274(10) 0.0794(17) 0.0066(10) 0.0095(10) -0.0062(8)
C18 0.0223(8) 0.0451(12) 0.0479(11) 0.0200(9) 0.0163(8) 0.0034(8)
C19 0.0262(8) 0.0199(8) 0.0218(7) 0.0010(6) 0.0079(6) -0.0012(6)
C20 0.0276(8) 0.0243(8) 0.0268(8) -0.0038(7) 0.0092(7) -0.0043(7)
C21 0.0311(10) 0.0558(13) 0.0423(11) 0.0095(10) 0.0197(9) 0.0115(9)
C22 0.0253(9) 0.0500(13) 0.0614(14) 0.0151(11) 0.0123(9) -0.0028(9)
C23 0.0221(8) 0.0246(8) 0.0286(8) 0.0030(7) 0.0066(6) -0.0010(6)
C24 0.0346(9) 0.0227(8) 0.0296(9) -0.0035(7) 0.0158(7) -0.0017(7)
C25 0.0441(13) 0.0647(16) 0.0533(14) 0.0105(12) 0.0276(11) 0.0225(11)
C26 0.0220(9) 0.0751(18) 0.0587(14) 0.0273(13) 0.0110(9) 0.0037(10)
C27 0.0265(8) 0.0223(8) 0.0355(9) 0.0047(7) 0.0157(7) 0.0027(7)
C28 0.0358(11) 0.0682(17) 0.0600(15) 0.0239(13) 0.0252(11) 0.0226(11)
C1A 0.0589(18) 0.112(3) 0.074(2) 0.009(2) 0.0100(16) 0.0000(19)
C2A 0.0465(15) 0.121(3) 0.0583(17) 0.0173(18) 0.0055(13) 0.0011(17)
C3A 0.0476(15) 0.125(3) 0.0503(16) 0.0337(17) 0.0169(12) 0.0139(16)

_geom_special_details            
;
 All esds (except the esd in the dihedral angle between two l.s. planes)
 are estimated using the full covariance matrix.  The cell esds are taken
 into account individually in the estimation of esds in distances, angles
 and torsion angles; correlations between esds in cell parameters are only
 used when they are defined by crystal symmetry.  An approximate (isotropic)
 treatment of cell esds is used for estimating esds involving l.s. planes.
;
loop_
_geom_bond_atom_site_label_1
_geom_bond_atom_site_label_2
_geom_bond_distance
_geom_bond_site_symmetry_2
_geom_bond_publ_flag
Br1 C1 1.9067(18) . ?
Si1 C9 1.8959(18) . ?
Si1 C14 1.8893(17) . ?
Si1 C15 1.8732(19) . ?
Si1 C16 1.8751(19) . ?
O1 C7 1.213(2) . ?
O2 C7 1.347(2) . ?
O2 C8 1.453(2) . ?
N1 H1 0.890(16) . ?
N1 C6 1.407(2) . ?
N1 C7 1.361(2) . ?
C1 C2 1.382(3) . ?
C1 C3 1.381(3) . ?
C2 H2 0.9300 . ?
C2 C4 1.385(3) . ?
C3 H3 0.9300 . ?
C3 C5 1.385(3) . ?
C4 H4 0.9300 . ?
C4 C6 1.399(2) . ?
C5 H5 0.9300 . ?
C5 C6 1.391(2) . ?
C8 H8 0.9800 . ?
C8 C9 1.533(3) . ?
C8 C10 1.525(3) . ?
C9 C11 1.566(3) . ?
C9 C12 1.605(2) . ?
C10 H10A 0.9700 . ?
C10 H10B 0.9700 . ?
C10 C13 1.530(3) . ?
C11 H11A 0.9700 . ?
C11 H11B 0.9700 . ?
C11 C17 1.542(3) . ?
C12 C13 1.555(3) . ?
C12 C17 1.550(3) . ?
C12 C18 1.514(3) . ?
C13 H13A 0.9700 . ?
C13 H13B 0.9700 . ?
C14 C19 1.401(2) . ?
C14 C20 1.403(2) . ?
C15 H15A 0.9600 . ?
C15 H15B 0.9600 . ?
C15 H15C 0.9600 . ?
C16 H16A 0.9600 . ?
C16 H16B 0.9600 . ?
C16 H16C 0.9600 . ?
C17 H17A 0.9700 . ?
C17 H17B 0.9700 . ?
C18 C21 1.395(3) . ?
C18 C22 1.391(3) . ?
C19 H19 0.9300 . ?
C19 C23 1.392(2) . ?
C20 H20 0.9300 . ?
C20 C24 1.393(2) . ?
C21 H21 0.9300 . ?
C21 C25 1.389(3) . ?
C22 H22 0.9300 . ?
C22 C26 1.400(3) . ?
C23 H23 0.9300 . ?
C23 C27 1.390(3) . ?
C24 H24 0.9300 . ?
C24 C27 1.386(3) . ?
C25 H25 0.9300 . ?
C25 C28 1.377(4) . ?
C26 H26 0.9300 . ?
C26 C28 1.372(4) . ?
C27 H27 0.9300 . ?
C28 H28 0.9300 . ?
C1A H1AA 0.9600 . ?
C1A H1AB 0.9600 . ?
C1A H1AC 0.9600 . ?
C1A C2A 1.485(5) . ?
C2A H2AA 0.9700 . ?
C2A H2AB 0.9700 . ?
C2A C3A 1.516(5) . ?
C3A C3A 1.465(8) 3_777 ?
C3A H3AA 0.9700 . ?
C3A H3AB 0.9700 . ?

loop_
_geom_angle_atom_site_label_1
_geom_angle_atom_site_label_2
_geom_angle_atom_site_label_3
_geom_angle
_geom_angle_site_symmetry_1
_geom_angle_site_symmetry_3
_geom_angle_publ_flag
C14 Si1 C9 108.43(7) . . ?
C15 Si1 C9 114.03(8) . . ?
C15 Si1 C14 106.36(8) . . ?
C15 Si1 C16 110.12(9) . . ?
C16 Si1 C9 110.22(8) . . ?
C16 Si1 C14 107.38(8) . . ?
C7 O2 C8 118.21(14) . . ?
C6 N1 H1 116.7(15) . . ?
C7 N1 H1 115.4(15) . . ?
C7 N1 C6 126.59(15) . . ?
C2 C1 Br1 119.14(14) . . ?
C3 C1 Br1 119.46(14) . . ?
C3 C1 C2 121.41(17) . . ?
C1 C2 H2 120.6 . . ?
C1 C2 C4 118.74(16) . . ?
C4 C2 H2 120.6 . . ?
C1 C3 H3 120.1 . . ?
C1 C3 C5 119.87(16) . . ?
C5 C3 H3 120.1 . . ?
C2 C4 H4 119.7 . . ?
C2 C4 C6 120.66(16) . . ?
C6 C4 H4 119.7 . . ?
C3 C5 H5 120.1 . . ?
C3 C5 C6 119.75(16) . . ?
C6 C5 H5 120.1 . . ?
C4 C6 N1 117.13(15) . . ?
C5 C6 N1 123.29(15) . . ?
C5 C6 C4 119.57(16) . . ?
O1 C7 O2 125.25(16) . . ?
O1 C7 N1 126.30(17) . . ?
O2 C7 N1 108.44(15) . . ?
O2 C8 H8 110.0 . . ?
O2 C8 C9 111.07(14) . . ?
O2 C8 C10 109.87(15) . . ?
C9 C8 H8 110.0 . . ?
C10 C8 H8 110.0 . . ?
C10 C8 C9 105.74(17) . . ?
C8 C9 Si1 116.52(13) . . ?
C8 C9 C11 113.03(15) . . ?
C8 C9 C12 103.81(14) . . ?
C11 C9 Si1 110.84(13) . . ?
C11 C9 C12 88.14(14) . . ?
C12 C9 Si1 121.22(12) . . ?
C8 C10 H10A 111.3 . . ?
C8 C10 H10B 111.3 . . ?
C8 C10 C13 102.28(16) . . ?
H10A C10 H10B 109.2 . . ?
C13 C10 H10A 111.3 . . ?
C13 C10 H10B 111.3 . . ?
C9 C11 H11A 113.5 . . ?
C9 C11 H11B 113.5 . . ?
H11A C11 H11B 110.8 . . ?
C17 C11 C9 90.67(15) . . ?
C17 C11 H11A 113.5 . . ?
C17 C11 H11B 113.5 . . ?
C13 C12 C9 104.88(16) . . ?
C17 C12 C9 88.95(15) . . ?
C17 C12 C13 113.22(19) . . ?
C18 C12 C9 119.33(16) . . ?
C18 C12 C13 110.34(18) . . ?
C18 C12 C17 118.13(19) . . ?
C10 C13 C12 106.12(17) . . ?
C10 C13 H13A 110.5 . . ?
C10 C13 H13B 110.5 . . ?
C12 C13 H13A 110.5 . . ?
C12 C13 H13B 110.5 . . ?
H13A C13 H13B 108.7 . . ?
C19 C14 Si1 121.45(12) . . ?
C19 C14 C20 117.15(15) . . ?
C20 C14 Si1 121.26(13) . . ?
Si1 C15 H15A 109.5 . . ?
Si1 C15 H15B 109.5 . . ?
Si1 C15 H15C 109.5 . . ?
H15A C15 H15B 109.5 . . ?
H15A C15 H15C 109.5 . . ?
H15B C15 H15C 109.5 . . ?
Si1 C16 H16A 109.5 . . ?
Si1 C16 H16B 109.5 . . ?
Si1 C16 H16C 109.5 . . ?
H16A C16 H16B 109.5 . . ?
H16A C16 H16C 109.5 . . ?
H16B C16 H16C 109.5 . . ?
C11 C17 C12 91.00(16) . . ?
C11 C17 H17A 113.5 . . ?
C11 C17 H17B 113.5 . . ?
C12 C17 H17A 113.5 . . ?
C12 C17 H17B 113.5 . . ?
H17A C17 H17B 110.8 . . ?
C21 C18 C12 119.54(19) . . ?
C22 C18 C12 122.6(2) . . ?
C22 C18 C21 117.8(2) . . ?
C14 C19 H19 119.2 . . ?
C23 C19 C14 121.70(15) . . ?
C23 C19 H19 119.2 . . ?
C14 C20 H20 119.2 . . ?
C24 C20 C14 121.54(16) . . ?
C24 C20 H20 119.2 . . ?
C18 C21 H21 119.3 . . ?
C25 C21 C18 121.3(2) . . ?
C25 C21 H21 119.3 . . ?
C18 C22 H22 119.8 . . ?
C18 C22 C26 120.4(3) . . ?
C26 C22 H22 119.8 . . ?
C19 C23 H23 120.1 . . ?
C27 C23 C19 119.81(16) . . ?
C27 C23 H23 120.1 . . ?
C20 C24 H24 120.0 . . ?
C27 C24 C20 119.96(16) . . ?
C27 C24 H24 120.0 . . ?
C21 C25 H25 119.9 . . ?
C28 C25 C21 120.1(3) . . ?
C28 C25 H25 119.9 . . ?
C22 C26 H26 119.6 . . ?
C28 C26 C22 120.8(2) . . ?
C28 C26 H26 119.6 . . ?
C23 C27 H27 120.1 . . ?
C24 C27 C23 119.84(16) . . ?
C24 C27 H27 120.1 . . ?
C25 C28 H28 120.2 . . ?
C26 C28 C25 119.5(2) . . ?
C26 C28 H28 120.2 . . ?
H1AA C1A H1AB 109.5 . . ?
H1AA C1A H1AC 109.5 . . ?
H1AB C1A H1AC 109.5 . . ?
C2A C1A H1AA 109.5 . . ?
C2A C1A H1AB 109.5 . . ?
C2A C1A H1AC 109.5 . . ?
C1A C2A H2AA 109.1 . . ?
C1A C2A H2AB 109.1 . . ?
C1A C2A C3A 112.4(3) . . ?
H2AA C2A H2AB 107.9 . . ?
C3A C2A H2AA 109.1 . . ?
C3A C2A H2AB 109.1 . . ?
C2A C3A H3AA 109.0 . . ?
C2A C3A H3AB 109.0 . . ?
C3A C3A C2A 112.9(3) 3_777 . ?
C3A C3A H3AA 109.0 3_777 . ?
C3A C3A H3AB 109.0 3_777 . ?
H3AA C3A H3AB 107.8 . . ?

_shelx_res_file                  
;
TITL ca230619_2_1_a.res in P2(1)/c
    ca230619_2_1.res
    created by SHELXL-2018/3 at 10:16:52 on 01-Jul-2019
REM Old TITL ca230619_2_1 in P2(1)/c
REM SHELXT solution in P2(1)/c
REM R1 0.113, Rweak 0.011, Alpha 0.031, Orientation as input
REM Formula found by SHELXT: C31 N O2 Si Br
CELL 1.54184 19.002 8.3505 18.6504 90 106.546 90
ZERR 4 0.0001 0.0001 0.0001 0 0.001 0
LATT 1
SYMM -X,0.5+Y,0.5-Z
SFAC C H Br N O Si
UNIT 124 148 4 4 8 4
DFIX 0.93 N1 H1

L.S. 8
PLAN  20
BOND $H
list 4
fmap 2
acta
OMIT -18 7 2
REM <olex2.extras>
REM <HklSrc "%.\\ca230619_2_1.hkl">
REM </olex2.extras>

WGHT    0.044500    2.426000
FVAR       0.43503
BR1   3    0.183213    0.049180    0.486365    11.00000    0.03302    0.04019 =
         0.04379   -0.00515    0.00831   -0.00894
SI1   6    0.706551    0.184989    0.774540    11.00000    0.02076    0.01897 =
         0.02481    0.00159    0.00835    0.00009
O1    5    0.562270    0.174967    0.567276    11.00000    0.03083    0.03272 =
         0.02911   -0.00265    0.01086    0.00895
O2    5    0.602165    0.409223    0.627313    11.00000    0.02140    0.02806 =
         0.03599    0.00193    0.00727    0.00471
N1    4    0.483413    0.363906    0.590088    11.00000    0.02433    0.02239 =
         0.03028   -0.00444    0.00676    0.00381
H1    2    0.484120    0.454414    0.615525    11.00000   -1.20000
C1    1    0.278065    0.145118    0.518904    11.00000    0.02789    0.02466 =
         0.02536    0.00243    0.00463   -0.00119
C2    1    0.290230    0.267028    0.571155    11.00000    0.02812    0.02909 =
         0.02669   -0.00040    0.01049    0.00303
AFIX  43
H2    2    0.252768    0.301950    0.590341    11.00000   -1.20000
AFIX   0
C3    1    0.333181    0.091139    0.490122    11.00000    0.03634    0.02144 =
         0.02231   -0.00149    0.00721    0.00170
AFIX  43
H3    2    0.324046    0.008024    0.455502    11.00000   -1.20000
AFIX   0
C4    1    0.359263    0.336168    0.594387    11.00000    0.02961    0.02606 =
         0.02303   -0.00377    0.00739    0.00411
AFIX  43
H4    2    0.368316    0.417849    0.629737    11.00000   -1.20000
AFIX   0
C5    1    0.402079    0.161058    0.512931    11.00000    0.03124    0.02441 =
         0.02239    0.00100    0.00934    0.00562
AFIX  43
H5    2    0.439207    0.125679    0.493362    11.00000   -1.20000
AFIX   0
C6    1    0.415523    0.284356    0.565203    11.00000    0.02587    0.02158 =
         0.02095    0.00193    0.00549    0.00448
C7    1    0.550412    0.303291    0.592062    11.00000    0.02602    0.02703 =
         0.02049    0.00422    0.00744    0.00613
C8    1    0.678582    0.369514    0.636099    11.00000    0.02172    0.03610 =
         0.03491    0.01159    0.01187    0.00749
AFIX  13
H8    2    0.681993    0.266086    0.612482    11.00000   -1.20000
AFIX   0
C9    1    0.722500    0.364557    0.718945    11.00000    0.01969    0.02321 =
         0.03619    0.00518    0.01025   -0.00017
C10   1    0.714175    0.499957    0.600997    11.00000    0.03342    0.05901 =
         0.05468    0.03347    0.01764    0.00884
AFIX  23
H10A  2    0.700048    0.605824    0.613265    11.00000   -1.20000
H10B  2    0.701284    0.488571    0.547053    11.00000   -1.20000
AFIX   0
C11   1    0.717508    0.524199    0.761250    11.00000    0.02614    0.01986 =
         0.05241    0.00142    0.00754   -0.00277
AFIX  23
H11A  2    0.684993    0.602936    0.730515    11.00000   -1.20000
H11B  2    0.705855    0.508227    0.808112    11.00000   -1.20000
AFIX   0
C12   1    0.803776    0.416425    0.718790    11.00000    0.02120    0.03514 =
         0.05319    0.01671    0.01351   -0.00051
C13   1    0.796068    0.469439    0.636985    11.00000    0.03059    0.06462 =
         0.06520    0.03986    0.02117    0.00585
AFIX  23
H13A  2    0.824157    0.566162    0.636365    11.00000   -1.20000
H13B  2    0.813663    0.386032    0.610230    11.00000   -1.20000
AFIX   0
C14   1    0.615544    0.211786    0.795229    11.00000    0.02417    0.01781 =
         0.02365    0.00226    0.00939   -0.00078
C15   1    0.700838   -0.010266    0.723757    11.00000    0.03202    0.02327 =
         0.03661   -0.00191    0.01570    0.00236
AFIX 137
H15A  2    0.686789   -0.093461    0.752448    11.00000   -1.50000
H15B  2    0.747846   -0.035206    0.716976    11.00000   -1.50000
H15C  2    0.664952   -0.002201    0.675820    11.00000   -1.50000
AFIX   0
C16   1    0.779412    0.174618    0.866554    11.00000    0.02599    0.03565 =
         0.03118    0.00398    0.00560   -0.00149
AFIX 137
H16A  2    0.790031    0.280600    0.886672    11.00000   -1.50000
H16B  2    0.823113    0.128155    0.859357    11.00000   -1.50000
H16C  2    0.762396    0.109789    0.900742    11.00000   -1.50000
AFIX   0
C17   1    0.799528    0.557900    0.771178    11.00000    0.02861    0.02737 =
         0.07942    0.00665    0.00947   -0.00620
AFIX  23
H17A  2    0.830126    0.543409    0.822126    11.00000   -1.20000
H17B  2    0.808593    0.661348    0.751870    11.00000   -1.20000
AFIX   0
C18   1    0.866224    0.298106    0.744901    11.00000    0.02234    0.04509 =
         0.04793    0.01997    0.01626    0.00340
C19   1    0.550885    0.143940    0.749353    11.00000    0.02619    0.01987 =
         0.02176    0.00099    0.00794   -0.00119
AFIX  43
H19   2    0.552358    0.089996    0.706179    11.00000   -1.20000
AFIX   0
C20   1    0.610773    0.291246    0.859934    11.00000    0.02756    0.02431 =
         0.02678   -0.00380    0.00915   -0.00431
AFIX  43
H20   2    0.652783    0.337046    0.891682    11.00000   -1.20000
AFIX   0
C21   1    0.863299    0.152255    0.707654    11.00000    0.03113    0.05581 =
         0.04229    0.00950    0.01974    0.01149
AFIX  43
H21   2    0.823362    0.130229    0.666606    11.00000   -1.20000
AFIX   0
C22   1    0.927745    0.329062    0.804672    11.00000    0.02526    0.05000 =
         0.06136    0.01508    0.01229   -0.00277
AFIX  43
H22   2    0.931560    0.425799    0.830205    11.00000   -1.20000
AFIX   0
C23   1    0.484503    0.155208    0.766743    11.00000    0.02213    0.02463 =
         0.02858    0.00305    0.00661   -0.00104
AFIX  43
H23   2    0.442294    0.109469    0.735320    11.00000   -1.20000
AFIX   0
C24   1    0.544572    0.303174    0.877761    11.00000    0.03458    0.02274 =
         0.02956   -0.00353    0.01579   -0.00173
AFIX  43
H24   2    0.542698    0.356833    0.920875    11.00000   -1.20000
AFIX   0
C25   1    0.918819    0.039324    0.730643    11.00000    0.04411    0.06467 =
         0.05333    0.01049    0.02755    0.02252
AFIX  43
H25   2    0.915157   -0.058297    0.705847    11.00000   -1.20000
AFIX   0
C26   1    0.983958    0.215481    0.826631    11.00000    0.02204    0.07508 =
         0.05869    0.02730    0.01096    0.00371
AFIX  43
H26   2    1.024976    0.237829    0.866488    11.00000   -1.20000
AFIX   0
C27   1    0.481496    0.235010    0.831197    11.00000    0.02648    0.02227 =
         0.03546    0.00472    0.01570    0.00272
AFIX  43
H27   2    0.437279    0.242665    0.843062    11.00000   -1.20000
AFIX   0
C28   1    0.979280    0.071602    0.790077    11.00000    0.03581    0.06815 =
         0.06003    0.02386    0.02517    0.02259
AFIX  43
H28   2    1.016671   -0.003593    0.805326    11.00000   -1.20000
AFIX   0

C1A   1    0.995734    0.667214    0.921745    11.00000    0.05887    0.11242 =
         0.07428    0.00912    0.00996   -0.00004
AFIX 137
H1AA  2    0.971517    0.705633    0.872360    11.00000   -1.50000
H1AB  2    0.960085    0.622162    0.943501    11.00000   -1.50000
H1AC  2    1.030874    0.586583    0.918966    11.00000   -1.50000
AFIX   0
C2A   1    1.033978    0.802185    0.968775    11.00000    0.04651    0.12051 =
         0.05826    0.01729    0.00554    0.00110
AFIX  23
H2AA  2    1.069014    0.849008    0.945856    11.00000   -1.20000
H2AB  2    1.061081    0.761464    1.017528    11.00000   -1.20000
AFIX   0
C3A   1    0.981290    0.930967    0.978650    11.00000    0.04756    0.12533 =
         0.05031    0.03369    0.01694    0.01388
AFIX  23
H3AA  2    0.952156    0.966987    0.929758    11.00000   -1.20000
H3AB  2    0.948054    0.885346    1.004136    11.00000   -1.20000
AFIX   0
HKLF 4


REM  ca230619_2_1_a.res in P2(1)/c
REM wR2 = 0.0933, GooF = S = 1.044, Restrained GooF = 1.045 for all data
REM R1 = 0.0347 for 5761 Fo > 4sig(Fo) and 0.0362 for all 6092 data
REM 331 parameters refined using 1 restraints

END

WGHT      0.0445      2.4266

REM Highest difference peak  0.538,  deepest hole -0.645,  1-sigma level  0.058
Q1    1   0.9109  0.8629  0.9418  11.00000  0.05    0.54
Q2    1   0.9211  0.9907  1.0079  11.00000  0.05    0.42
Q3    1   1.0920  0.9165  0.9670  11.00000  0.05    0.38
Q4    1   0.6490  0.2034  0.7832  11.00000  0.05    0.36
Q5    1   1.0410  0.9140  0.9942  11.00000  0.05    0.35
Q6    1   0.7459  0.1743  0.8333  11.00000  0.05    0.31
Q7    1   0.1897  0.0749  0.4477  11.00000  0.05    0.30
Q8    1   0.9808  0.7616  0.9475  11.00000  0.05    0.29
Q9    1   0.5192  0.1306  0.7684  11.00000  0.05    0.29
Q10   1   0.6978  0.3566  0.6820  11.00000  0.05    0.28
Q11   1   0.8003  0.4343  0.6808  11.00000  0.05    0.27
Q12   1   0.6109  0.2306  0.8285  11.00000  0.05    0.27
Q13   1   0.9881  0.7139  0.9718  11.00000  0.05    0.27
Q14   1   0.7024  0.0661  0.7477  11.00000  0.05    0.26
Q15   1   0.2493  0.1137  0.5073  11.00000  0.05    0.26
Q16   1   0.7632  0.3781  0.7190  11.00000  0.05    0.26
Q17   1   0.2998  0.1162  0.4953  11.00000  0.05    0.24
Q18   1   0.7125  0.2854  0.7415  11.00000  0.05    0.24
Q19   1   0.8323  0.3618  0.7346  11.00000  0.05    0.23
Q20   1   0.4841  0.2046  0.7958  11.00000  0.05    0.23
;
_shelx_res_checksum              91928
_olex2_date_sample_data_collection 2019-06-28
_olex2_date_sample_submission    2019-06-27
_olex2_submission_original_sample_id ca230619_2_1
_olex2_submission_special_instructions 'No special instructions were received'
_oxdiff_exptl_absorpt_empirical_details 
;
Empirical correction (ABSPACK) includes:
- Absorption correction using spherical harmonics
- Frame scaling
- Detector area scaling
;
_oxdiff_exptl_absorpt_empirical_full_max 1.485
_oxdiff_exptl_absorpt_empirical_full_min 0.703
